# Supplementary material for: miRNA‐34c Suppresses Osteosarcoma Progression In Vivo by Targeting Notch and E2F
Source: JBMR Plus. 2022 Apr 9;6(5):e10623. doi: 10.1002/jbm4.10623 (PMC9059472; doi:10.1002/jbm4.10623)
Supplement: Supplementary file 2 — Fig. S2 Stable single clonal cell lines of LG34C and LGS in 143B cells. (A). Flowchart of generating lentivirus mediated stable expression of miR‐34c (LG34C) and scramble control (LGS) in 143B cells. (B). qRT‐PCR of MIR‐34c and (C) NOTCH1 in single clonal cell lines from LGS and LG34C. (D). Cell proliferation in MIR‐34c expressing 143B cells by MTT assay at 72 hours. Values are mean ± SD, n = 6. ns = no significance (Student's t test). (E). Downregulated genes in affected pathways. Bolded genes in each pathway are directly targeted by miR‐34c based on the TargetScan analysis. [file JBM4-6-e10623-s002.zip]

Archive with 2 entries (2 files):
- JBM4_10623_FIGURE S2.TIF
- JBM4_10623_FIGURE S2-2.TIF
